# Supplementary material for: Syk activation during FcγR-mediated phagocytosis involves Syk palmitoylation and desulfenylation
Source: Life Sci Alliance. 2026 Feb 4;9(4):e202503500. doi: 10.26508/lsa.202503500 (PMC12872395; doi:10.26508/lsa.202503500)
Supplement: Supplementary file 5 [file LSA-2025-03500_SdataF1.5_F2.5_F3.5_F4.5_F5.5_F6.3_F8.5_F9.3_F10.3_F11.3_F12.3_FS2.3_FS7.xlsx]

## Sheet: 1B
Phagocytosis (% of control)
Mock	WT	C88S	C100S	C205S	C258S	C433S	C537S	C587S	C591S	C602S	RK/AA	SH2 neg	KD
3.3	100	82.1158	99.1124	100	83.1705	92.3521	106.821	111.094	32.0296	16.5985	38.5675	0	4.54545
2.8	100	77.9221	62.6692	97.7273	97.5207	68.1818	89.7727	88.1119	30.6818	2.72727	47.3684	3.27869	3.79098

## Sheet: 2
Fig.2A			Fig 2B
hSyk			WT	RK/AA	C591S	C602S
3.406			2.27504	2.43836	0.309561	3.98726
1.984			3.71739	1.53086	0.763357	4.7094
			1.66211	2.41422	0.914863	2.83563

## Sheet: 3
Fig 3A				Fig 3B				Fig 3C
Luc	DHHC5	DHHC20		Luc	DHHC5	DHHC20		Luc	DHHC5	DHHC20
100	54	125		112.358	127.872	35.7001		1.2471	0.786	1
100	56	118		89.3404	145.279	29.9596		1.45	0.7	1.1
100	58	112		95.3446	147.409	26.3884
100	66	99		105.735	215.942	62.9327
				112.082	215.093	63.5373
				108.172	220.359	60.8396
Fig 3D					Fig 3E
Internalized beads / cell					Syl palmitoylation (+/- phago)				Endogenous DHHC5 (% of vector)
Mock	Luc	DHHC5	DHHC20		Vector	DHHC5	DHHC20		vector	DHHC5	DHHC20
3	3	2	3		1.65	1.85	0.774		100	107.769	42.0808
2	1	0	0		1.4	1.83	0.27		88.1467	113.612	40.9726
4	0	2	3
6	1	3	4
1	4	3	2
1	1	5	4
0	4	4	2
2	0	1	2
1	1	5	3
1	2	2	2
1	4	3	3
4	1	6	4
1	1	1	1
3	0	4	3
2	2	4	0
4	4	3	3
3	3	3	1
1	5	2	6
2	2	1	3
4	3	3	0
3	4	1	0
4	3	0	2
3	4	0	3
2	9	3	3
3	2	2	2
4	5	5	4
1	6	1	2
0	4	5	0
1	4	0	1
2	2	1	3
2	6	0	2
7	1	1	3
5	1	4	1
3	3	7	6
4	4	0	0
4	3	1	3
2	4	4	8
3	3	5	9
1	2	1	2
1	4	3	0
3	2	2	5
1	9	2	5
2	5	2	2
2	3	0	2
4	7	3	2
5	2	4	4
2	3	2	5
0	2	2	1
0	8	0	2
2	0	0	3
3	2	0	1
5	6	1	4
4	4	8	3
3	0	5	4
4	3	6	0
2	2	1	0
1	7	0	1
2	3	4	5
1	4	1	4
0	0	1	3
1	1	4	1
2	2	2	0
1	2	1	2
1	1	3	6
1	1	2	1
3	2	0	6
4	3	4	3
4	4	0	5
4	5	1	6
0	5	1	5
1	6	2	1
8	1	3	5
7	0	1	4
6	4	4	0
5	2	6	5
0	2	4	1
4	2	3	4
3	3	6	5
4	5	1	2
6	4	3	2
3	1	0	4
1	0	4	9
1	1	5	3
0	1	1	5
1	3	1	7
3	2	0	3
2	3	2	5
3	6	4	5
0	1	3	2
0	5	2	2
7	5	2	0
2	2	1	0
0	2	1	7
1	2	1	3
2	6	0	4
5	1	2	0
4	5	2	0
0	4	3	5
1	1	0	4
1	4	1	4
0	3	1	3
2	4	4	2
0	1	0	5
1	0	3	2
2	2	3	0
3	1	5	4
2	1	0	2
7	1	2	1
1	4	0	5
4	1	2	5
6	2	3	7
0	5	3	6
3	8	4	2
3	6	0	1
2	3	0	1
3	2	3	3
3	1	2	1
1	4	1	4
0	5	3	2
0	2	3	0
4	0	2	12
6	2	8	3
4	0	3	1
2		1	4
1	3	0	2
4	2	2	2
5	2	2	3
3	4	0	3
4	2	1	0
7	0	6	2
3	3	6	7
2	1	2	0
6	1	3	2
2	2	5	3
1	0	0	5
5	0	1	0
2		0	6
2		2	4
3		1	3
1		1	2
2		1	8
3		1	4
0		1	0
4		0	11
1		3	3
1		2	4
1		5	2
4		3	3
2		3	4
1		4	3
5		3	4
3		0	2
4		3	2
1		1	6
0		5	4
4		4	5
8		4	1
3		4	2
4		6	2
1		2	5
1		3	0
1		3	1
1		2	0
0		1	0
4		0	0
1		1	0
1		1	4
4		2	3
6		0	2
8		1	3
10		3	2
3		0	2
11		0	1
5		0	1
3		0	3
5		0	3
4		1	2
2		0	1
3			3
7			7
2			3
4			2
4			8
2			6
3			4
2			5
0			5
5			3
3			0
3			4
0			2
4			3
1			0
			5

## Sheet: 4
	Fig.4 A				Fig.4 C
+/- phago					DHHC recruitment
12.26
9.7569					DHHC5 / WT	DHHC20 / WT	DHHC5 / DSyk	DHHC20 / DSyk
					1.14465	1.82353	0.794635	0.926399
					2.24966	1.61816	1.27895	1.01723
					2.08634	0.473822	0.96853	0.630938
					3.37897	1.45439	1.63695	0.696181
					1.8739	2.75349	1.59927	0.808954
					1.99238	0.766712	1.27316	0.974989
					3.95163	0.841208	0.628393
					2.46734	1.14046	1.51063
					1.68471
					2.21886

## Sheet: 5
Fig 5A			Fig5B							Fig 5C
			Ctrol	+NAC						Biotin-Syk (+/- phago)
with	without		0.897109	0.330062						WT	RK/AA	C591S	C602S
0.791	1		1.10289	0.53132						0.62017	0.89438	1.52763	1.4554
0.75	1									0.65884	1.20013	0.74445	1.06723
				0.430691						0.472		0.75086	0.95616
										0.41582		1.48975	1.33762
			Fig 5C
			Biotin Syk / total biotynylated
			Phago	WT					RK/AA			C591S					C602S
			With	0.541707	0.720168	0.65884	0.472002	0.315816	0.670883	0.765569	0.576197	0.765955	0.893653	1.05655	0.684501	0.529116	0.546643	0.915919	0.531595	0.45058	0.288478
			Without	1	1	1	1	1	0.668046	0.855979	0.480113	0.873565	0.846834	0.940576	0.512079	0.394772	0.453584	0.529324	0.498109	0.471237	0.315665

## Sheet: 6B
Fig 6B
Residue	WT	C608-OH	C608S
9	8.39697	5.54	9.6294
10	9.85125	6.09	6.70032
11	6.53693	2.768	4.13774
12	1.60773	1.839	2.51248
13	0.99577	1.986	1.69626
14	0.895088	1.681	1.64004
15	0.617696	1.512	1.30247
16	0.591604	1.113	1.03922
17	0.554581	0.524	1.05873
18	0.782294	0.465	0.937196
19	0.799724	0.512	1.00348
20	0.480621	0.175	1.14298
21	0.357468	0.226	1.3504
22	0.288904	0.709	1.35668
23	0.284426	0.892	2.34697
24	0.284866	0.671	2.05813
25	0.228893	0.967	1.48986
26	0.336441	1.935	2.09272
27	0.464478	1.821	2.54671
28	0.447045	1.558	2.01158
29	0.488401	2.54	2.04464
30	0.766924	3.28	2.70778
31	0.874445	2.827	2.6067
32	0.924056	3.183	2.39847
33	1.15382	4.464	2.97372
34	1.00086	4.631	2.73188
35	1.29355	5.858	2.93729
36	1.21628	6.46	3.13562
37	0.959578	5.246	2.4156
38	0.772429	4	2.04725
39	0.49987	2.848	1.41586
40	0.383007	1.653	1.10919
41	0.451151	1.32	0.901814
42	0.484849	0.774	0.792888
43	0.778867	1.03	0.850856
44	0.61529	0.71	0.853798
45	0.597617	1.7	1.08873
46	0.548788	2.222	1.07892
47	1.28976	4.713	0.885151
48	2.4525	2.56	0.719968
49	4.34454	2.481	0.550869
50	0.776502	1.289	1.04134
51	0.641985	1.35	0.760331
52	0.511226	1.233	0.798192
53	0.366882	1.815	0.879463
54	0.324209	1.832	1.20024
55	0.507048	3.207	1.54154
56	0.646314	4.123	2.23539
57	1.09004	5.444	3.052
58	1.36632	7.089	4.29083
59	1.22396	6.147	4.14889
60	0.772565	4.819	3.41432
61	0.502767	3.379	2.47931
62	0.512022	3.438	2.11442
63	0.441975	2.588	1.68696
64	0.590683	2.702	1.35584
65	0.607809	2.219	0.920891
66	1.00375	2.843	0.70003
67	1.96366	4.347	0.673107
68	2.32999	5.987	1.00482
69	2.88033	9.406	1.2648
70	3.6418	12.772	2.34204
71	2.54074	12.22	3.0956
72	2.18621	8.782	1.89722
73	1.73685	7.859	1.50665
74	1.55138	5.866	1.20107
75	1.82784	6.85	1.15027
76	1.40421	6.038	1.16215
77	1.08682	8.115	2.25961
78	1.00626	9.416	2.6276
79	2.50314	11.578	3.07056
80	1.45477	11.712	2.77295
81	1.0013	9.515	1.95259
82	0.994031	8.324	2.1115
83	1.09085	7.834	2.06723
84	1.02299	4.549	2.02521
85	0.961758	3.118	1.39621
86	1.1009	3.085	1.94274
87	1.22297	5.233	2.60055
88	1.00281	5.21	1.89621
89	1.01506	4.338	1.8824
90	1.14298	5.719	2.85387
91	1.23762	7.352	3.30508
92	1.13432	6.966	2.80792
93	1.22979	7.458	3.31172
94	1.30957	9.857	6.10644
95	1.48658	13.069	7.83478
96	4.99457	10.545	3.80075
97	3.04719	9.636	5.42385
98	4.01811	9.236	3.73925
99	4.677	7.927	3.33736
100	6.45873	7.691	4.48353
101	4.95075	6.812	3.16571
102	1.70032	6.474	2.45679
103	0.996112	5.099	2.04659
104	1.07373	5.47	2.54078
105	0.906053	4.21	2.42399
106	0.721028	3.028	1.74708
107	0.661343	2.24	1.62962
108	0.710855	1.74	1.65516
109	0.744141	1.052	1.64211
110	0.841505	1.137	2.1482
111	1.23067	1.859	2.3444
112	1.46698	2.697	2.37537
113	1.00408	2.199	1.81862
114	1.27732	2.61	1.5557
115	0.942463	2.629	1.08537
116	0.929663	2.052	0.977168
117	0.833304	2.779	0.798571
118	1.2586	2.679	0.809748
119	1.3282	1.812	0.696979
120	1.32403	0.988	0.627641
121	1.15022	1.368	0.560399
122	1.41036	1.828	0.789545
123	1.60297	1.288	0.826815
124	1.3614	0.809	0.751263
125	1.47546	1.205	0.95401
126	1.86426	1.569	1.22639
127	1.98381	1.063	1.16227
128	1.86554	0.819	1.08488
129	2.22233	1.356	1.408
130	2.78371	1.611	1.88757
131	2.91332	1.182	1.5679
132	2.57325	1.135	1.47245
133	3.42809	1.988	2.24752
134	4.14166	2.363	2.46995
135	3.54786	1.776	1.88684
136	3.48801	1.598	1.78495
137	3.98312	2.162	2.37186
138	3.056	1.716	2.27782
139	3.22791	2.081	2.89063
140	2.79091	1.955	3.15734
141	2.24935	1.103	2.70529
142	2.28401	0.73	2.29178
143	2.13384	1.013	2.02211
144	1.65086	0.835	1.72053
145	1.38734	0.287	1.60243
146	1.4173	0.259	1.24254
147	1.30198	0.418	0.882661
148	0.970502	0.434	0.781851
149	0.746561	0.143	1.03624
150	0.859348	0.074	0.641793
151	0.838764	0.199	0.662241
152	0.729108	0.214	0.672937
153	1.05094	0.098	0.654444
154	1.29891	0.169	0.731399
155	1.19293	0.188	0.729845
156	1.41341	0.109	0.855187
157	1.83708	0.259	1.01019
158	1.94325	0.371	0.996216
159	1.82838	0.325	1.06609
160	2.33742	0.426	1.57074
161	2.81488	0.486	2.24062
162	3.25026	0.973	3.57896
163	4.12904	1.004	3.61132
164	4.29049	1.409	4.809
165	4.49142	1.574	3.69026
166	3.514	1.006	1.97849
167	2.8327	1.339	1.61031
168	2.17708	0.985	1.39121
169	2.60694	0.819	2.1905
170	3.12713	0.982	2.95883
171	3.82547	1.029	3.84928
172	4.40401	1.215	4.54322
173	4.0704	1.304	3.90422
174	4.57048	1.332	4.11229
175	4.32345	1.216	3.33671
176	4.96894	1.393	3.68385
177	4.29924	1.355	3.67192
178	3.55366	1.117	2.75742
179	3.70432	1.198	2.43614
180	4.05858	1.348	2.76076
181	3.5633	1.251	2.4576
182	3.11003	1.137	1.6844
183	3.80846	1.55	1.81737
184	3.97688	1.861	2.24759
185	3.82897	2.176	1.95578
186	3.11181	1.954	1.28087
187	2.83763	1.454	0.931475
188	2.39542	1.479	0.842862
189	2.14181	1.339	0.70019
190	1.93911	1.037	0.710468
191	2.17376	1.06	0.903252
192	2.24742	0.824	1.08924
193	2.39314	0.776	1.54632
194	2.52968	0.632	2.03554
195	3.20953	0.826	2.94254
196	3.62128	0.872	3.93545
197	4.04716	1.038	5.39736
198	4.41193	1.793	7.91126
199	4.75788	3.505	17.4405
200	4.32041	2.092	10.9466
201	3.8192	2.259	7.79677
202	3.59519	1.022	5.94089
203	3.56113	0.723	3.84
204	3.4028	0.7	2.7774
205	2.59584	0.57	1.91332
206	2.7227	0.726	1.66218
207	2.30769	0.839	1.1421
208	2.59882	1.138	0.915666
209	2.65499	2.181	0.825106
210	2.8005	2.986	1.09216
211	3.10768	5.064	1.15451
212	3.12359	3.36	1.45422
213	2.82545	1.26	1.48509
214	2.86776	0.965	1.71403
215	3.04697	0.793	2.03926
216	2.86815	0.774	2.3454
217	3.32434	0.725	3.41407
218	3.07026	0.576	3.25087
219	3.67851	0.71	3.66075
220	3.60525	0.812	4.21991
221	3.61242	0.919	4.97727
222	4.89734	1.271	5.92257
223	3.30622	1.193	5.5134
224	2.82159	0.952	4.7592
225	2.65618	0.656	3.95591
226	2.57535	0.485	3.46609
227	2.54137	0.426	3.26079
228	2.52365	0.474	3.0443
229	2.75017	0.395	4.00307
230	2.81293	0.522	3.94347
231	2.33968	0.453	3.13235
232	2.03695	0.561	3.07076
233	2.10544	0.514	3.38665
234	2.06917	0.477	2.64018
235	2.04605	0.617	2.77221
236	2.05493	0.572	2.36728
237	2.04344	0.444	2.08298
238	1.8227	0.425	1.30128
239	1.72686	0.421	1.4102
240	1.7374	0.404	1.6393
241	1.55657	0.398	1.06059
242	1.42218	0.516	0.805598
243	1.50855	0.568	1.1411
244	1.36643	0.705	1.05484
245	1.22283	0.846	0.734031
246	1.30518	1.418	1.55647
247	1.13742	1.723	1.5574
248	1.63542	1.605	1.46716
249	1.36115	2.471	1.37523
250	1.9792	2.87	1.10057
251	2.63422	1.866	0.822026
252	2.68845	2.15	1.46621
253	2.83198	1.035	0.922133
254	1.74565	0.949	0.936836
255	1.53263	0.91	0.809674
256	1.72338	1.382	0.803042
257	2.02588	1.317	0.811176
258	2.33844	1.122	1.35225
259	2.88785	1.302	1.60474
260	4.82284	2.158	4.61118
261	7.5649	1.873	5.37978
262	9.19167	2.865	13.6469
263	12.6145	5.875	20.0382
264	22.554	13.85	31.3186
265	36.2396	26.878	54.0295
266	62.6904	40.273	64.0743
267	87.6677	42.096	57.401
268	95.7427	48.29	37.2972
269	101.763	43.755	35.9579
270	110.347	44.205	27.3873
271	111.143	39.59	19.8949
272	97.4726	27.088	11.4667
273	75.6681	13.713	9.65742
274	50.1707	5.171	8.8201
275	26.2104	7.815	11.4337
276	32.612	11.954	12.4334
277	36.2768	16.873	18.5066
278	54.2064	17.794	21.7123
279	68.0971	21.799	28.0876
280	77.6036	14.457	33.0968
281	82.3397	17.209	43.5061
282	87.4589	21.647	41.2277
283	94.839	15.873	31.3183
284	98.1451	11.134	35.935
285	116.797	16.691	44.916
286	132.401	17.754	45.1514
287	139.56	11.129	42.6709
288	119.371	11.873	37.0887
289	97.794	16.971	31.0697
290	80.6337	25.595	23.6545
291	66.6045	15.493	21.8145
292	61.9813	20.073	20.513
293	58.7112	37.577	19.1761
294	58.8174	39.615	13.9309
295	61.1809	37.654	15.5713
296	69.4267	57.129	15.6601
297	96.7735	89.718	21.7611
298	119.894	126.777	22.5754
299	148.747	149.502	26.8503
300	193.641	189.377	34.3598
301	244.31	226.444	37.4595
302	275.933	234.71	41.8655
303	256.25	195.739	42.4538
304	243.877	151.852	40.7668
305	272.037	109.575	36.214
306	252.514	84.339	33.5215
307	219.488	57.107	25.7177
308	220.892	45.672	28.3241
309	196.549	38.996	32.3479
310	185.174	28.159	30.9785
311	157.479	30.091	24.1831
312	131.324	32.444	23.7709
313	124.323	33.142	27.1557
314	100.658	30.016	35.0717
315	78.4218	29.761	35.6995
316	79.239	29.217	33.2283
317	69.2112	28.497	36.3195
318	46.974	28.126	35.2669
319	45.4946	31.611	33.6277
320	51.2069	30.938	32.3097
321	38.2285	23.212	24.6386
322	22.1786	13.541	33.3975
323	10.3919	10.066	33.9732
324	10.013	9.625	28.3841
325	11.9706	6.912	31.7051
326	9.43727	8.737	24.5685
327	13.2882	5.925	20.8521
328	21.2157	6.877	23.5974
329	29.9589	6.489	17.0254
330	44.4755	6.874	21.0249
331	50.7593	4.768	18.5134
332	53.3455	4.143	15.19
333	52.1089	7.093	8.55698
334	29.9932	9.048	3.09563
335	14.5623	5.168	4.06536
336	6.72741	8.163	3.58161
337	3.41698	4.914	1.13734
338	2.73722	3.717	1.77704
339	2.1597	5.912	0.656388
340	2.2257	2.88	0.590798
341	1.54876	0.729	0.628633
342	1.56525	0.467	0.678888
343	1.8413	0.59	0.84402
344	2.69944	1.201	1.02499
345	2.91967	1.137	0.944069
346	3.72029	1.554	0.984211
347	3.03687	1.193	0.754927
348	2.3586	0.724	0.813923
349	3.09153	1.232	0.914225
350	3.19039	1.206	0.829272
351	4.15951	1.769	0.832346
352	4.46927	1.93	0.857712
353	4.12104	2.322	1.28805
354	6.09068	1.303	1.54675
355	7.67347	1.836	1.80189
356	7.01911	1.722	2.19779
357	4.93818	1.476	0.588727
358	6.46416	1.884	1.46698
359	7.68794	2.022	0.581955
360	7.75465	2.278	0.740371
361	10.6651	2.732	1.18451
362	9.60321	3.182	2.19627
363	6.56299	3.386	2.24731
364	6.57558	3.708	2.76331
365	6.79521	3.741	2.73788
366	7.89907	4.7	3.23493
367	7.57401	4.985	3.85713
368	9.02442	5.539	4.28501
369	8.25614	4.398	3.44797
370	6.73137	4.016	3.62831
371	6.91283	4.354	4.42894
372	6.54091	3.88	4.70459
373	6.40602	3.901	5.20038
374	6.77961	3.718	6.34011
375	5.20209	3.141	5.35411
376	4.20354	2.761	4.39461
377	3.439	2.04	3.28335
378	1.53952	1.997	3.59263
379	1.69197	2.183	4.12345
380	1.54	1.653	5.75244
381	2.27813	1.477	5.46792
382	2.6694	1.756	4.54123
383	3.11668	1.532	3.2132
384	3.56905	1.952	3.10361
385	3.38786	1.974	3.16361
386	4.30301	2.441	3.52898
387	4.81654	2.517	3.33709
388	5.60051	2.965	3.36044
389	5.92351	3.007	3.20699
390	6.1886	3.021	2.75043
391	6.58184	3.277	2.71291
392	6.22733	2.746	2.02055
393	7.13979	3.404	2.00715
394	6.58595	3.94	1.69475
395	6.92596	3.044	2.12991
396	6.81748	3.514	2.65681
397	5.9632	2.451	2.88289
398	5.06637	2.193	2.73902
399	4.43029	1.855	2.33115
400	3.72178	1.682	2.39052
401	4.29965	2.209	2.85529
402	4.07718	2.007	3.06099
403	4.43062	2.532	3.99063
404	3.75032	2.136	4.08508
405	5.17321	1.916	4.42713
406	9.03188	1.309	5.80696
407	11.7539	4.789	7.18144
408	11.7666	7.116	16.9915
409	10.9188	5.025	15.4492
410	10.8836	9.579	12.2787
411	10.2484	9.486	17.0136
412	9.12715	10.625	32.6477
413	7.37161	6.595	16.6658
414	7.21453	3.498	4.76137
415	7.7015	4.614	5.09108
416	6.10173	3.775	3.85426
417	5.05232	1.924	3.25004
418	5.86366	2.428	3.64571
419	5.58215	2.876	3.36168
420	4.18737	1.601	2.33184
421	4.30336	1.328	2.2073
422	4.86184	2.341	2.52875
423	3.86521	1.731	1.68245
424	3.20593	0.977	1.20734
425	3.81046	1.53	1.28711
426	3.58219	1.771	1.23481
427	2.77354	0.979	0.899533
428	2.65433	0.957	0.823736
429	2.06372	0.667	0.695807
430	1.85086	0.421	0.657905
431	1.35272	0.254	0.612628
432	1.6197	0.3	0.641645
433	1.96464	0.368	0.736951
434	2.74181	0.797	0.83144
435	3.3166	1.187	1.13815
436	4.30075	1.915	1.30363
437	5.12197	2.53	1.80606
438	5.20543	2.952	2.72665
439	5.91096	3.625	4.36809
440	7.64822	3.477	5.45542
441	9.96701	3.692	6.41652
442	10.8647	3.662	7.13512
443	9.31968	3.875	4.25563
444	6.76487	3.575	5.23314
445	5.26277	3.287	4.52016
446	4.34524	2.422	2.80903
447	4.51235	2.095	2.19205
448	3.45695	1.315	1.47858
449	3.27892	1.251	1.33494
450	3.17872	1.345	1.67632
451	2.39163	1.132	1.28573
452	2.70065	1.744	1.50762
453	2.09132	1.689	1.41727
454	1.82479	1.109	1.05053
455	1.23174	0.848	0.831966
456	0.90728	0.721	0.627684
457	0.87415	1.266	0.590194
458	1.39524	1.778	0.75268
459	1.5192	1.654	0.705516
460	1.18703	1.83	0.515015
461	1.5338	2.637	0.670562
462	1.96187	3.1	0.899924
463	1.68247	2.899	0.786878
464	1.68327	3.569	0.950646
465	1.935	3.629	0.886051
466	1.3934	2.1	0.757022
467	1.07668	1.487	0.585012
468	0.828892	1.452	0.62221
469	0.706193	0.931	0.528232
470	0.683096	0.655	0.617974
471	0.569478	0.883	0.581451
472	0.372263	0.726	0.533588
473	0.470032	0.322	0.612466
474	0.592689	0.355	0.655123
475	0.529907	0.62	0.561399
476	0.552674	0.503	0.522122
477	0.772422	0.253	0.54971
478	0.806178	0.418	0.548787
479	0.73797	0.697	0.53648
480	1.06637	0.6	0.529041
481	1.10617	0.466	0.539237
482	1.13134	0.719	0.531437
483	1.40049	1.163	0.528992
484	1.73812	1.012	0.560261
485	1.84987	0.915	0.559807
486	1.72222	1.432	0.575071
487	2.28975	1.864	0.638086
488	2.59999	1.473	0.661747
489	2.74898	1.792	0.657416
490	2.33659	1.137	0.545271
491	1.86314	1.482	0.587863
492	1.4132	1.131	0.588699
493	1.26095	0.863	0.697514
494	1.02942	0.683	0.634198
495	0.791186	0.76	0.677904
496	0.653883	0.781	0.613537
497	0.652249	0.743	0.640251
498	0.848406	0.778	0.762029
499	1.00028	0.349	0.683954
500	0.942843	0.334	0.555972
501	1.34747	0.468	0.766543
502	1.45275	0.725	0.742693
503	1.96843	1.016	0.84059
504	1.8069	1.381	1.02126
505	1.57818	1.504	0.8668
506	1.20851	0.531	0.879934
507	1.32462	0.407	0.710042
508	1.19987	0.306	0.630186
509	1.33412	0.227	0.69907
510	1.26002	0.217	0.668287
511	1.41771	0.261	0.561035
512	1.59783	0.445	0.66593
513	1.66063	0.814	0.636436
514	1.96172	0.883	0.690197
515	3.05653	2.788	1.96542
516	3.48214	4.34	1.07823
517	3.48063	3.532	2.92923
518	3.9388	3.589	5.0778
519	4.48695	4.858	3.85552
520	4.7623	4.867	3.25358
521	4.11646	4.796	4.34861
522	4.23548	4.79	7.97546
523	4.15026	2.575	5.22293
524	5.65511	3.64	4.29556
525	4.21748	5.684	4.10171
526	6.97448	6.804	3.47706
527	10.7486	14.228	2.81509
528	14.0028	19.202	7.64537
529	6.32762	18.236	8.46942
530	7.57942	12.416	7.40279
531	10.5949	8.733	8.18313
532	11.9433	3.996	6.96816
533	3.41146	3.535	4.93729
534	3.62555	8.036	4.35453
535	3.31063	5.599	3.92266
536	4.28307	5.761	3.33416
537	4.84712	4.771	1.29129
538	1.52995	4.668	0.939982
539	0.722963	5.433	0.67872
540	1.24967	4.383	0.72121
541	2.09745	3.95	0.748043
542	2.53041	3.198	0.810947
543	1.88282	3.701	0.908276
544	1.99739	3.733	1.11379
545	2.94314	4.904	1.22806
546	3.41137	5.501	1.45389
547	2.34645	6.016	1.42394
548	3.01253	6.122	1.07785
549	2.14941	4.606	0.730402
550	2.06474	4.622	0.531548
551	1.8685	4.464	0.459845
552	1.7358	4.816	0.563738
553	1.47287	3.014	0.597455
554	1.1619	2.103	0.582105
555	1.20789	2.209	0.514576
556	1.11	2.709	0.571389
557	0.864789	1.993	0.635964
558	0.717071	1.574	0.593166
559	0.788369	2.146	0.566009
560	0.731914	2.207	0.57178
561	0.584082	1.394	0.57655
562	0.535487	1.538	0.524123
563	0.659835	2.189	0.535754
564	0.669101	1.916	0.633961
565	0.609216	1.4	0.585875
566	0.692574	1.978	0.518757
567	0.874514	2.784	0.542379
568	0.885623	2.3	0.525182
569	0.96423	1.986	0.615433
570	1.01212	3.329	0.607633
571	1.11602	2.981	0.636288
572	0.949215	3.478	0.603375
573	1.27641	4.956	0.636506
574	1.65436	5.752	0.710021
575	1.60788	6.115	3.26861
576	1.26486	4.48	2.47041
577	1.48544	4.367	3.49124
578	2.3447	4.62	4.03483
579	3.46745	4.17	2.14647
580	2.25391	3.859	1.42345
581	1.55997	4.135	0.759298
582	3.92108	4.414	1.3411
583	4.71771	4.385	1.65655
584	2.88263	4.9	0.835849
585	3.95242	5.574	0.991589
586	7.17812	5.598	1.78558
587	7.42341	6.142	1.2964
588	5.88681	6.858	0.871913
589	3.5399	5.827	0.788091
590	2.11021	5.08	0.642424
591	1.71886	4.565	0.743606
592	1.95847	5.166	0.636072
593	1.47401	4.45	0.646431
594	1.20574	3.604	0.598992
595	1.52123	4.817	0.752911
596	1.88242	3.254	0.747559
597	1.07746	3.232	0.568834
598	0.921259	2.754	0.590759
599	1.31942	3.356	0.634639
600	1.06328	2.848	0.628534
601	0.76432	2.41	0.547097
602	1.11833	3.334	0.558763
603	1.3945	3.63	0.596461
604	1.0282	2.762	0.534164
605	0.928451	2.891	0.543493
606	1.55882	4.032	0.575241
607	1.53695	3.759	0.552794
608	1.19684	2.976	0.52801
609	1.44922	3.606	0.567374
610	2.12221	5.296	0.599969
611	2.53579	6.315	0.696601
612	3.08962	6.475	0.674344
613	2.66378	5.974	0.672741
614	2.9617	5.962	0.712856
615	2.78184	5.782	0.632268
616	2.0885	4.612	0.583644
617	1.73304	3.389	0.554872
618	1.59048	3.037	0.574372
619	1.13466	1.906	0.551394
620	1.32421	1.946	0.521327
621	1.30847	2.33	0.555288
622	0.91671	1.746	0.512934
623	0.757397	1.178	0.555991
624	0.67684	1.452	0.577105
625	0.702539	1.722	0.590161
626	0.533513	1.088	0.571662
627	0.519708	0.792	0.649021
628	0.342557	1.167	0.612498
629	0.408213	1.154	0.589783
630	0.327523	0.587	0.751915
631	0.417691	0.484	0.949543
632	0.414958	1.015	1.15222
633	0.39318	0.983	0.97503
634	0.689094	0.485	0.687357
635	1.28515	0.392	1.29004

## Sheet: 8
Fig 8
WT	RK/AA	C591S	C602S	SH2 neg	KD
1	0.345774	0.0325123	0.08439	0	0.0432332
1	0.247833	0.262526	0.499177	0	0.01
1	0.166073	0.47039	0.284889
1

## Sheet: 9
Fig 9 A
	No Phago			With Phago
Time (min)	mean	SEM	n	mean	SEM	n
1	1	0.0269208	46	0.996465	0.0289745	40
2	1	0.0204879	45	0.949733	0.0304037	51
5	1	0.0157171	46	1.24311	0.0181121	52
10	1	0.0111286	43	1.07369	0.0191859	42
Fig 9 B
	WT			RK/AA			C591S			C602S			SH2 neg			KD
Phago	mean	SEM	n	mean	SEM	n	mean	SEM	n	mean	SEM	n	mean	SEM	n	mean	SEM	n
-	1	0.0212009	33	1	0.0110976	46	1	0.0132995	41	1	0.0152495	36	1	0.0128251	36	1	0.0373785	31
+	1.18913	0.0350362	34	1.17388	0.0227245	38	1.18007	0.018305	40	0.96054	0.0127531	42	1.06856	0.02082	29	1.01042	0.050914	31

## Sheet: 10
Fig 10B							Fig 10 C
Syk recruitment							DHHC5 recruitment
WT	RK/AA	C591S	C602S	SH2 neg	KD		WT	RK/AA	C591S	C602S	SH2 neg	KD
2.7632	2.23263	1.19589	2.68514	1.5383	1.99782		2.17992	3.04692	3.42938	2.48694	0.976185	3.64127
1.88312	4.11191	2.65792	3.51249	0.899491	1.46963		1.00744	1.45415	3.51983	2.25056	0.818007	0.988377
7.34289	5.59691	0.980648	4.60398	1.03027	0.143302		4.73652	1.98701	0.402618	2.2331	0.822561	0.988089
2.96858	2.97996	2.43654	1.42965	0.817925	3.07941		7.22609	6.23384	1.13915	1.28238	1.38649	1.32869
4.83719	2.74257	1.41695	3.99155	1.29495	2.06072		5.33963	5.33492	1.57535	0.707192	0.462643	1.37543
2.60359	2.75375	2.90113	3.13144	1.31977	2.10858		2.9639	1.49165	1.60255	0.590226	1.2789	1.13337
5.00012	0.62336			2.02389	2.68507		3.5378	2.54462	2.31058	2.09707	0.795138	0.600386
4.88699				1.3895	1.34547		9.76108	5.59256	1.13265	1.83225	0.741847	0.954766
					0.997926		9.85348	3.39489	1.30068	0.464609	0.386416	1.57759
									0.94244	0.926498	0.505845	0.40633
									1.00409			1.49246

## Sheet: 11
Fig 11A							Fig 11B
Rac1 recruitment							Cdc42 recruitment
WT	RK/AA	C591S	C602S	SH2 neg	KD		WT	RK/AA	C591S	C602S	SH2 neg	KD
2.54741	1.76228	1.38699	0.58631	1.43536	1.41392		2.98625	2.01311	0.814594	1.95939	0.907484	1.15537
5.0144	1.39946	1.76891	0.75714	0.516772	0.798146		5.24584	0.969173	0.594535	1.00623	0.339156	2.10097
2.09398	3.77969	3.28531	0.925718	1.02727	2.37824		5.72401	5.34808	1.72551	1.43035	2.70594	0.812562
2.89271	3.3282	6.0168	2.10862	1.45956	1.28639		1.04011	2.74552	2.16106	0.520891	1.63161	1.9904
3.25641	4.86105	1.45112	1.77394	0.561071	0.871158		2.15418	1.28507	0.854713	1.58466	0.472176	2.01523
1.64926	2.79217	2.05277	2.55709	0.417812	0.608941		1.85111		1.68015	0.487711	1.2633	1.15063
2.71587	4.01701	2.34149		1.58475	0.417377						1.26878	1.05047
	1.56084	1.974		0.796398	1.13588						1.33671	0.768879
		2.44021		0.905953

[truncated: 3 more sheets: 12, S2, S7]
