# Supplementary material for: Syk activation during FcγR-mediated phagocytosis involves Syk palmitoylation and desulfenylation
Source: Life Sci Alliance. 2026 Feb 4;9(4):e202503500. doi: 10.26508/lsa.202503500 (PMC12872395; doi:10.26508/lsa.202503500)
Supplement: Supplementary file 13 [file LSA-2025-03500_TableS1.xlsx]

## Sheet: reagents
REAGENT or RESOURCE	SOURCE	Reference
Antibodies
Mouse monoclonal anti-Syk	Santa Cruz	4D10
Rabbit polyclonal anti-Syk	Cell Signaling Technology	CST2712
Rabbit monoclonal anti-Syk	Cell Signaling Technology	CST13198
Rabbit monoclonal anti-phosphoSyk (525/526)	Cell Signaling Technology	CST2710
Rabbit polyclonal anti-Lyn	Cell Signaling Technology	CST2796
Mouse monoclonal anti α-Tubulin	Santa Cruz	T5168
Rabbit polyclonal anti-DHHC5	Sigma-Aldrich	HPA014670
Rabbit polyclonal anti-GFP	MERCK	SAB4301138
Mouse monoclonal anti-GM130	BD Biosciences	BD610822
Rabbit monoclonal anti-SRBC	MP Biomedicals	855806
Mouse IgG	Agrisera	AS10 912
peroxydase-Goat anti-Mouse IgG	Jackson	115-035-146
peroxydase-Goat anti-Rabbit IgG	Jackson	111-035-144
peroxydase-Mouse anti-Rabbit IgG light chain	Jackson	211-032-171
Donkey anti-rabbit IgG conjugate AlexaFluor 647	Jackson	711-605-162
Donkey anti-mouse IgG conjugate AlexaFluor 647	Jackson	715-605-151
cells strains
E.Coli DH5α	Laboratory stock	N/A
STBL-3	Laboratory stock	N/A
RAW 264.7 WT	ATCC	TIB-71
RAW 264.7 ∆Syk	This study	N/A
Chemicals, peptides, and proteins
2-mercapto-ethanol	Sigma-Aldrich	60-24-2
2-Propanol	Honeywell	67-63-0
3x RSB	Laboratory stock	N/A
Acrylamide/Bisacrylamide 37.5:1	Euromedex	EU0074-C
Agarose	Euromedex	D5-E
Ammonium chloride	SDS	12125.02.9
Ampicillin	Sigma-Aldrich	A9518-25G
BSA	Millipore	81-053-3
BSA fatty acid free	Sigma-Aldrich	A6003-5G
BSA for IF	Sigma-Aldrich	A3059-10G
Chloroform	Carlo Erba	67-66-3
Complete	Roche	4693116001
DAPI	Euromedex	1050-A
DCP-Bio1	Sigma-Aldrich	NS1226-1MG
Dimethyl formamide	Sigma-Aldrich	319937
DMEM	Gibco	61965-026
DMSO	Sigma-Aldrich	276855-1L
DPBS	Gibco	14190-094
DTT	Euromedex	EU0006
EDTA	Sigma-Aldrich	6381-92-6
Ethanol 96°	Carlo Erba	64-17-5
ECL-Select	Cytiva	RPN2235
Extravidin-peroxidase	Sigma-Aldrich	E2886-.2ML
FCS	Sigma-Aldrich	F7524-500ML
Gel Loading purple (6X)	BioLabs	B7024A
Glycine	Sigma-Aldrich	15527
HCl	Honeywell	7647-01-0
Hepes	Fisher bioreagents	7365-45-9
HPDP-Biotin	ChemCruz	SC-207359
hydroxylamine	Sigma-Aldrich	159417
REAGENT or RESOURCE	SOURCE	Reference
Immobilon classico	Millipore	WBLUC0500
Kanamicine	Sigma-Aldrich	K1377-25G
Magnetic beads anti-FLAG	Sigma-Aldrich	M8823-5ML
Magnetic beads coated with protein A/G	Pierce	88802
Methanol	Honeywell	67-56-1
Molecular biology enzymes and buffers	New England Biolabs
NaCl	Fisher bioreagents	7647-14-5
NaOH	ACS Reagent	2020
NEM	Sigma-Aldrich	128-53-0
Nitrocelulose 0.2 µm	Cytiva	10600004
PageRuler plus prestained protein	thermo Scientific	26619
Pancoll human	PANBiotech	P04-60500
paraformaldehyde	Sigma-Aldrich	16005
Penicillin/streptomycin	Gibco	15140-122
Phalloidin-AlexaFluor488	thermo Scientific	A12379
Phalloidin-TRITC	Sigma-Aldrich	P1951
phosphoStop	Laboratory stock	Cocktail B, Santa Cruz
RPMI	Gibco	61870-010
Saponin	Merck	558255
SDS	Sigma-Aldrich	151213
SHAPS	Euromedex	1083
Skimmed milk powder	Régilait	N/A
Sodium pyruvate	Invitrogen	11360-039
SRBC	Eurobio Scientific	SB068
Streptavidin-agarose	Thermoscientific	20359
SybrSafe	thermo Scientific	S33102
TCEP	Sigma-Aldrich	C-4706
Temed	Euromedex	110-18-9
Tris	Sigma-Aldrich	T1503
Triton X-100	Sigma-Aldrich	9002-93-1
Trizol	Invitrogen	15596018
Trypsin	Promega	V5111
Tween-20	Sigma-Aldrich	9005-64-5
Vectashield plus	Eurobio Scientific	H-1900
λ DNA/ EcoRI+HindII	Fermentas	SM0191
Molecular biology kits
All in one RT Master Mix	Applied Biological Materials	P592
Jet Optimus	Polyplus	101000025
LightCycler® 480 SYBR Green I Master	Roche	4707516001
Lipofectamine RNAiMAX	Thermofisher	13778-150
QIAprep Plasmid Plus Midi kit	QIAGEN	12943
QIAprep Spin Miniprep kit	QIAGEN	27106
QIAquick Gel Extraction kit	QIAGEN	28704
QuikChange Lightning	Agilent	210518
Softwares
FIJI	ImageJ
ImageLab	Biorad
Ugene	Unipro
PRISM	Graphpad
Plasmids	SOURCE	Reference
pCi	Promega	E1731
pEGFP-N1	addgene	6085-1
pEGFP-C1	addgene	67797
pCAG-SpCas9-GFP-U6-gRNA	addgene	79144
mSyk WT-eGFP	This study
mSyk WT-mcherry	This study
eGFP-Syk WT	This study
mCherry-mSyk WT	This study
eGFP-mSyk C88S	This study
eGFP-mSyk C100S	This study
eGFP-mSyk C205S	This study
eGFP-mSyk C258S	This study
eGFP-mSyk C433S	This study
eGFP-mSyk C537S	This study
eGFP-mSyk C587S	This study
eGFP-mSyk C591S	This study
eGFP-mSyk C602S	This study
eGFP-mSyk RK/AA	This study
eGFP-mSyk SH2-	This study
eGFP-mSyk KD	This study
mSyk WT-FLAG	This study
FLAG-mSyk WT	This study
FLAG-mSyk C88S	This study
FLAG-mSyk C100S	This study
FLAG-mSyk C205S	This study
FLAG-mSyk C258S	This study
FLAG-mSyk C433S	This study
FLAG-mSyk C537S	This study
FLAG-mSyk C587S	This study
FLAG-mSyk C591S	This study
FLAG-mSyk C602S	This study
FLAG-mSyk RK/AA	This study
FLAG-mSyk SH2-	This study
FLAG-mSyk KD	This study
CRISPR_mSyk1	This study
CRISPR_mSyk2	This study
CRISPR_mSyk3	This study
EGFP-Rac1	Debaisieux et al, 2015
EGFP-Cdc42	Debaisieux et al, 2015
mCherry-Akt-PH	Addgene #67301
EGFP-PKD-C1ab	Kim et al, Dev Cell 20 (2011), 813-824
pLifeAct-HyPer7	Addgene #136464
Oligonucleotides	sequence (5'-3')
mSykSer88Forward	GCCCAGCAGACCTCAGCCATTACCACTCCCAG
mSykSer88Reverse	CTGGGAGTGGTAATGGCTGAGGTCTGCTGGGC
mSykSer100Forward	CCTGATGGCCTTATCAGCCTCCTTAAGAAGCCC
mSykSer100Reverse	GGGCTTCTTAAGGAGGCTGATAAGGCCATCAGG
mSykCys205Forward	GCTCCTATGCTCTGAGCCTGCTGCACGAAGG
mSykSer205Reverse	CCTTCGTGCAGCAGGCTCAGAGCATAGGAGC
mSykser258Forward	GTCCTCACGGTACCAAGCCAAAAGATTGGTGCAC
mSykSer258Reverse	GTGCACCAATCTTTTGGCTTGGTACCGTGAGGAC
mSykSer433Forward	CATGATCGGAATCAGCGAGGCGGAGTCCTGG
mSykSer433Reverse	CCAGGACTCCGCCTCGCTGATTCCGATCATG
mSykser537Forward	GTGGTACGCCCCCGAAAGCATCAACTACTACAAG
mSykSer537Reverse	CTTGTAGTAGTTGATGCTTTCGGGGGCGTACCAC
mSykSer587Forward	GAGCGGATGGGGAGCCCTGCAGGATGC
mSykSer587Reverse	GCATCCTGCAGGGCTCCCCATCCGCTC
mSykSer591Forward	GTGCCCTGCAGGAAGCCCGAGAGAGATGTAC
mSykSer591Reverse	GTACATCTCTCTCGGGCTTCCTGCAGGGCAC
mSykSer602Forward	CGACCTGATGAACCTGAGCTGGACTTACGATGTG
mSykSer602Reverse	CACATCGTAAGTCCAGCTCAGGTTCATCAGGTCG
mSyk-219/221AForward	GCACTACCGCATTGACGCGGACGCGACCGGGAAGCTCTCC
mSyk-219/221Reverse	GGAGAGCTTCCCGGTCGCGTCCGCGTCAATGCGGTAGTGC
mSyk-R41A-Forward	GGGCTCTACCTGCTAGCCCAGAGCCGCAATTACC
mSyk-R41A-Reverse	GGTAATTGCGGCTCTGGGCTAGCAGGTAGAGCCC
mSyk-R194A-Forward	CCAATGGAAAATTCCTGATCGCGGCCAGAGACAACAGCGGCTC
mSyk-R194A-Reverse	GAGCCGCTGTTGTCTCTGGCCGCGATCAGGAATTTTCCATTGG
mSyk-K396R-Forward	GTGAAAACCGTGGCTGTGCGTATCCTGAAGAACGAGGCCAAC
mSyk-K396R-Reverse	GTTGGCCTCGTTCTTCAGGATACGCACAGCCACGGTTTTCAC
CRISPR_mSyk-1-Forward	CACCCACACCACTACACCATCGAG
Oligonucleotides	sequence (5'-3')
CRISPR_mSyk-1-Reverse	AAACCTCGATGGTGTAGTGGTGTG
CRISPR_mSyk-2-Forward	CACCATTGCACTACCGCATTGACA
CRISPR_mSyk-2-Reverse	AAACTGTCAATGCGGTAGTGCAAT
CRISPR_mSyk-3-Forward	CACCGTCTTGGGCTGTACTCCCGG
CRISPR_mSyk-3-Reverse	AAACCCGGGAGTACAGCCCAGAC
mDHHC20-Forward (qPCR)	TCACCTTTGTGGTCGTCTGG
mDHHC20-Reverse (qPCR)	GATAGGCAGGTCTCTTGCCG
mRPL27-Forward (qPCR)	GAAGTGAAGCCACCTCTCCG
mRPL27-Reverse (qPCR)	TGAACTTGCCCATCTCGACAG
siRNA	sequence (5'-3')	Source	Identifier
siRNA_mZDHHC5_1	CAGUGGAGAUCAAGGGUAU	Dharmacon On target plus SMART pool	L-055773-01-0005
siRNA_mZDHHC5_2	GUUCAAACCCAGCAAGUAU
siRNA_mZDHHC5_3	CGACCAGGUUACAGCAGCA
siRNA_mZDHHC5_4	AGGGAGGGAUAUAUAGAUA
siRNA_mZDHHC20_1	GCGCAAAGUUCCACGUACU		L-061015-01-0005
siRNA_mZDHHC20_2	GGAUUCAGGUACCUAAAUA
siRNA_mZDHHC20_3	GGAUACUAUUUAAGGUGAU
siRNA_mZDHHC20_4	CGUCAGAAGUAUUGGCUCA
